# Supplementary material for: New Insights into the Determinants of Specificity in Human Type I Arginase: Generation of a Mutant That Is Only Active with Agmatine as Substrate
Source: Int J Mol Sci. 2022 Jun 9;23(12):6438. doi: 10.3390/ijms23126438 (PMC9224512; doi:10.3390/ijms23126438)
Supplement: Supplementary file 1 [file ijms-23-06438-s001.zip]

Archive with 1 entries (1 files):
- ijms-1726172-supplementary.pdf
